# Supplementary material for: Discovery and application of insertion-deletion (INDEL) polymorphisms for QTL mapping of early life-history traits in Atlantic salmon
Source: BMC Genomics. 2010 Mar 8;11:156. doi: 10.1186/1471-2164-11-156 (PMC2838853; doi:10.1186/1471-2164-11-156)
Supplement: Additional file 2 — Information on developed 76 locus single-run INDEL panel in Atlantic salmon. Information on fluorescence labeling, primer concentrations, PCR pooling and links to alignments, INDEL motifs and GENESCAN (Burge and Karlin 1997) predictions of genes/exons are available in html format. [file 1471-2164-11-156-S2.ZIP]

Archive with 346 entries (344 files):
- Additionalfile2/Genscan_output/
- Additionalfile2/Genscan_output/CA046731.pdf
- Additionalfile2/Genscan_output/CB500451.pdf
- Additionalfile2/Genscan_output/CB511444.pdf
- Additionalfile2/Genscan_output/DW473270 .pdf
- Additionalfile2/Genscan_output/DW540946.pdf
- Additionalfile2/Genscan_output/DW547818.pdf
- Additionalfile2/Genscan_output/DW567958.pdf
- Additionalfile2/Genscan_output/DW584142.pdf
- Additionalfile2/Genscan_output/DY692726.pdf
- Additionalfile2/Genscan_output/DY693476.pdf
- Additionalfile2/Genscan_output/DY735378 .pdf
- Additionalfile2/Genscan_output/EG647956.pdf
- Additionalfile2/Genscan_output/EG765224.pdf
- Additionalfile2/Genscan_output/EG778546.pdf
- Additionalfile2/Genscan_output/EG779661.pdf
- Additionalfile2/Genscan_output/EG782907.pdf
- Additionalfile2/Genscan_output/EG786105.pdf
- Additionalfile2/Genscan_output/EG791246.pdf
- Additionalfile2/Genscan_output/EG792234.pdf
- Additionalfile2/Genscan_output/EG796527.pdf
- Additionalfile2/Genscan_output/EG808658.pdf
- Additionalfile2/Genscan_output/EG822398.pdf
- Additionalfile2/Genscan_output/EG823293.pdf
- Additionalfile2/Genscan_output/EG830992.pdf
- Additionalfile2/Genscan_output/EG831853.pdf
- Additionalfile2/Genscan_output/EG834896 .pdf
- Additionalfile2/Genscan_output/EG836414.pdf
- Additionalfile2/Genscan_output/EG839692.pdf
- Additionalfile2/Genscan_output/EG854090.pdf
- Additionalfile2/Genscan_output/EG860477.pdf
- Additionalfile2/Genscan_output/EG867098.pdf
- Additionalfile2/Genscan_output/EG867411.pdf
- Additionalfile2/Genscan_output/EG869785.pdf
- Additionalfile2/Genscan_output/EG872016.pdf
- Additionalfile2/Genscan_output/EG889615.pdf
- Additionalfile2/Genscan_output/EG926217.pdf
- Additionalfile2/Genscan_output/EG930476.pdf
- Additionalfile2/Genscan_output/GENSCAN output CA046731.htm
- Additionalfile2/Genscan_output/GENSCAN output CB500451.htm
- Additionalfile2/Genscan_output/GENSCAN output CB511444.htm
- Additionalfile2/Genscan_output/GENSCAN output DW473270.htm
- Additionalfile2/Genscan_output/GENSCAN output DW540946.htm
- Additionalfile2/Genscan_output/GENSCAN output DW547818.htm
- Additionalfile2/Genscan_output/GENSCAN output DW567958.htm
- Additionalfile2/Genscan_output/GENSCAN output DW584142.htm
- Additionalfile2/Genscan_output/GENSCAN output DY692726.htm
- Additionalfile2/Genscan_output/GENSCAN output DY693476.htm
- Additionalfile2/Genscan_output/GENSCAN output DY735378.htm
- Additionalfile2/Genscan_output/GENSCAN output EG647956.htm
- Additionalfile2/Genscan_output/GENSCAN output EG765224.htm
- Additionalfile2/Genscan_output/GENSCAN output EG778546.htm
- Additionalfile2/Genscan_output/GENSCAN output EG779661.htm
- Additionalfile2/Genscan_output/GENSCAN output EG782907.htm
- Additionalfile2/Genscan_output/GENSCAN output EG786105.htm
- Additionalfile2/Genscan_output/GENSCAN output EG791246.htm
- Additionalfile2/Genscan_output/GENSCAN output EG792234.htm
- Additionalfile2/Genscan_output/GENSCAN output EG796527.htm
- Additionalfile2/Genscan_output/GENSCAN output EG808658.htm
- Additionalfile2/Genscan_output/GENSCAN output EG822398.htm
- Additionalfile2/Genscan_output/GENSCAN output EG823293.htm
- Additionalfile2/Genscan_output/GENSCAN output EG830992.htm
- Additionalfile2/Genscan_output/GENSCAN output EG831853.htm
- Additionalfile2/Genscan_output/GENSCAN output EG834896.htm
- Additionalfile2/Genscan_output/GENSCAN output EG836414.htm
- Additionalfile2/Genscan_output/GENSCAN output EG839692.htm
- Additionalfile2/Genscan_output/GENSCAN output EG854090.htm
- Additionalfile2/Genscan_output/GENSCAN output EG860477.htm
- Additionalfile2/Genscan_output/GENSCAN output EG867098.htm
- Additionalfile2/Genscan_output/GENSCAN output EG867411.htm
- Additionalfile2/Genscan_output/GENSCAN output EG869785.htm
- Additionalfile2/Genscan_output/GENSCAN output EG872016.htm
- Additionalfile2/Genscan_output/GENSCAN output EG889615.htm
- Additionalfile2/Genscan_output/GENSCAN output EG926217.htm
- Additionalfile2/Genscan_output/GENSCAN output EG930476.htm
- Additionalfile2/Ind139Blast.htm
- Additionalfile2/Ind1836Blast.htm
- Additionalfile2/Ind1921Blast.htm
- Additionalfile2/Ind2070Blast.htm
- Additionalfile2/Ind2130Blast.htm
- Additionalfile2/Ind2231Blast.htm
- Additionalfile2/Ind2330Blast.htm
- Additionalfile2/Ind2377Blast.htm
- Additionalfile2/Ind2679Blast.htm
- Additionalfile2/Ind2880Blast.htm
- Additionalfile2/Ind457Blast.htm
- Additionalfile2/index.html
- Additionalfile2/results10023.html
- Additionalfile2/results1021.html
- Additionalfile2/results10259.html
- Additionalfile2/results10585.html
- Additionalfile2/results10789.html
- Additionalfile2/results1094.html
- Additionalfile2/results11005.html
- Additionalfile2/results1126.html
- Additionalfile2/results1160.html
- Additionalfile2/results11953.html
- Additionalfile2/results11971.html
- Additionalfile2/results1271.html
- Additionalfile2/results12783.html
- Additionalfile2/results13028.html
- Additionalfile2/results13049.html
- Additionalfile2/results13066.html
- Additionalfile2/results1309.html
- Additionalfile2/results1329.html
- Additionalfile2/results1338.html
- Additionalfile2/results13526.html
- Additionalfile2/results13587.html
- Additionalfile2/results15402.html
- Additionalfile2/results15900.html
- Additionalfile2/results16424.html
- Additionalfile2/results16730.html
- Additionalfile2/results1729.html
- Additionalfile2/results17300.html
- Additionalfile2/results17363.html
- Additionalfile2/results17571.html
- Additionalfile2/results18185.html
- Additionalfile2/results18256.html
- Additionalfile2/results190.html
- Additionalfile2/results20056.html
- Additionalfile2/results20196.html
- Additionalfile2/results20411.html
- Additionalfile2/results20475.html
- Additionalfile2/results20742.html
- Additionalfile2/results21188.html
- Additionalfile2/results2136.html
- Additionalfile2/results21745.html
- Additionalfile2/results21965.html
- Additionalfile2/results22471.html
- Additionalfile2/results2273.html
- Additionalfile2/results228.html
- Additionalfile2/results2456.html
- Additionalfile2/results2571.html
- Additionalfile2/results2889.html
- Additionalfile2/results3019.html
- Additionalfile2/results3060.html
- Additionalfile2/results32.html
- Additionalfile2/results3270.html
- Additionalfile2/results3335.html
- Additionalfile2/results3355.html
- Additionalfile2/results3772.html
- Additionalfile2/results3838.html
- Additionalfile2/results3960.html
- Additionalfile2/results4151.html
- Additionalfile2/results4237.html
- Additionalfile2/results4246.html
- Additionalfile2/results4319.html
- Additionalfile2/results4493.html
- Additionalfile2/results467.html
- Additionalfile2/results4707.html
- Additionalfile2/results4868.html
- Additionalfile2/results4883.html
- Additionalfile2/results4955.html
- Additionalfile2/results5134.html
- Additionalfile2/results5397.html
- Additionalfile2/results548.html
- Additionalfile2/results7090.html
- Additionalfile2/results7157.html
- Additionalfile2/results7444.html
- Additionalfile2/results7583.html
- Additionalfile2/results7655.html
- Additionalfile2/results775.html
- Additionalfile2/results8229.html
- Additionalfile2/results8396.html
- Additionalfile2/results8417.html
- Additionalfile2/results8570.html
- Additionalfile2/results86.html
- Additionalfile2/results8604.html
- Additionalfile2/results8921.html
- Additionalfile2/results905.html
- Additionalfile2/results9520.html
- Additionalfile2/results9552.html
- Additionalfile2/results974.html
- Additionalfile2/snpsummary10023.html
- Additionalfile2/snpsummary1021.html
- Additionalfile2/snpsummary10259.html
- Additionalfile2/snpsummary10585.html
- Additionalfile2/snpsummary10789.html
- Additionalfile2/snpsummary1094.html
- Additionalfile2/snpsummary11005.html
- Additionalfile2/snpsummary1126.html
- Additionalfile2/snpsummary1160.html
- Additionalfile2/snpsummary11953.html
- Additionalfile2/snpsummary11971.html
- Additionalfile2/snpsummary1271.html
- Additionalfile2/snpsummary12783.html
- Additionalfile2/snpsummary13028.html
- Additionalfile2/snpsummary13049.html
- Additionalfile2/snpsummary13066.html
- Additionalfile2/snpsummary1309.html
- Additionalfile2/snpsummary1329.html
- Additionalfile2/snpsummary1338.html
- Additionalfile2/snpsummary13526.html
- Additionalfile2/snpsummary13587.html
- Additionalfile2/snpsummary15402.html
- Additionalfile2/snpsummary15900.html
- Additionalfile2/snpsummary16424.html
- Additionalfile2/snpsummary16730.html
- Additionalfile2/snpsummary1729.html
- Additionalfile2/snpsummary17300.html
- Additionalfile2/snpsummary17363.html
- Additionalfile2/snpsummary17571.html
- Additionalfile2/snpsummary18185.html
- Additionalfile2/snpsummary18256.html
- Additionalfile2/snpsummary190.html
- Additionalfile2/snpsummary20056.html
- Additionalfile2/snpsummary20196.html
- Additionalfile2/snpsummary20411.html
- Additionalfile2/snpsummary20475.html
- Additionalfile2/snpsummary20742.html
- Additionalfile2/snpsummary21188.html
- Additionalfile2/snpsummary2136.html
- Additionalfile2/snpsummary21745.html
- Additionalfile2/snpsummary21965.html
- Additionalfile2/snpsummary22471.html
- Additionalfile2/snpsummary2273.html
- Additionalfile2/snpsummary228.html
- Additionalfile2/snpsummary2456.html
- Additionalfile2/snpsummary2571.html
- Additionalfile2/snpsummary2889.html
- Additionalfile2/snpsummary3019.html
- Additionalfile2/snpsummary3060.html
- Additionalfile2/snpsummary32.html
- Additionalfile2/snpsummary3270.html
- Additionalfile2/snpsummary3335.html
- Additionalfile2/snpsummary3355.html
- Additionalfile2/snpsummary3772.html
- Additionalfile2/snpsummary3838.html
- Additionalfile2/snpsummary3960.html
- Additionalfile2/snpsummary4151.html
- Additionalfile2/snpsummary4237.html
- Additionalfile2/snpsummary4246.html
- Additionalfile2/snpsummary4319.html
- Additionalfile2/snpsummary4493.html
- Additionalfile2/snpsummary467.html
- Additionalfile2/snpsummary4707.html
- Additionalfile2/snpsummary4868.html
- Additionalfile2/snpsummary4883.html
- Additionalfile2/snpsummary4955.html
- Additionalfile2/snpsummary5134.html
- Additionalfile2/snpsummary5397.html
- Additionalfile2/snpsummary548.html
- Additionalfile2/snpsummary7090.html
- Additionalfile2/snpsummary7157.html
- Additionalfile2/snpsummary7444.html
- Additionalfile2/snpsummary7583.html
- Additionalfile2/snpsummary7655.html
- Additionalfile2/snpsummary775.html
- Additionalfile2/snpsummary8229.html
- Additionalfile2/snpsummary8396.html
- Additionalfile2/snpsummary8417.html
- Additionalfile2/snpsummary8570.html
- Additionalfile2/snpsummary86.html
- Additionalfile2/snpsummary8604.html
- Additionalfile2/snpsummary8921.html
- Additionalfile2/snpsummary905.html
- Additionalfile2/snpsummary9520.html
- Additionalfile2/snpsummary9552.html
- Additionalfile2/snpsummary974.html
- Additionalfile2/table10023.html
- Additionalfile2/table1021.html
- Additionalfile2/table10259.html
- Additionalfile2/table10585.html
- Additionalfile2/table10789.html
- Additionalfile2/table1094.html
- Additionalfile2/table11005.html
- Additionalfile2/table1126.html
- Additionalfile2/table1160.html
- Additionalfile2/table11953.html
- Additionalfile2/table11971.html
- Additionalfile2/table1271.html
- Additionalfile2/table12783.html
- Additionalfile2/table13028.html
- Additionalfile2/table13049.html
- Additionalfile2/table13066.html
- Additionalfile2/table1309.html
- Additionalfile2/table1329.html
- Additionalfile2/table1338.html
- Additionalfile2/table13526.html
- Additionalfile2/table13587.html
- Additionalfile2/table15402.html
- Additionalfile2/table15900.html
- Additionalfile2/table16424.html
- Additionalfile2/table16730.html
- Additionalfile2/table1729.html
- Additionalfile2/table17300.html
- Additionalfile2/table17363.html
- Additionalfile2/table17571.html
- Additionalfile2/table18185.html
- Additionalfile2/table18256.html
- Additionalfile2/table190.html
- Additionalfile2/table20056.html
- Additionalfile2/table20196.html
- Additionalfile2/table20411.html
- Additionalfile2/table20475.html
- Additionalfile2/table20742.html
- Additionalfile2/table21188.html
- Additionalfile2/table2136.html
- Additionalfile2/table21745.html
- Additionalfile2/table21965.html
[truncated: 46 more entries]
