# Supplementary material for: Discovery and application of insertion-deletion (INDEL) polymorphisms for QTL mapping of early life-history traits in Atlantic salmon
Source: BMC Genomics. 2010 Mar 8;11:156. doi: 10.1186/1471-2164-11-156 (PMC2838853; doi:10.1186/1471-2164-11-156)
Supplement: Additional file 6 — PCR panels and amplification protocols for microsatellite loci. [file 1471-2164-11-156-S6.XLS]

## Sheet: AV Panel 3
primer conc. is 50pmol/ul					primer conc. is 50pmol/ul
	multiplex 1					multiplex 2
	reactions					reactions
Primers	1X	100X	conc pmol/ul		Primers	1X	100X	conc pmol/ul
Ssa401UOS	0.12	12	1.2		Ssa419UOS	0.0408163	4.08163	0.408163
BHMS7-017	0.06	6	0.6		BHMS269	0.0408163	4.08163	0.408163
BHMS386	0.03	3	0.3		Ssa224	0.153061	15.3061	1.53061
Ogo4	0.04	4	0.4		BHMS7-043	0.102041	10.2041	1.02041
Ssa417UOS	0.09	9	0.9		Omy14INRA	0.112245	11.2245	1.12245
BHMS311	0.03	3	0.3		OmyRGT44TUF	0.0510204	5.10204	0.510204
Ssa14	0.09	9	0.9
BHMS365	0.04	4	0.4
sum	0.5				sum	0.5
PRIMERS	1	100			PRIMERS	1	100
DNA	1				DNA	1
QIAGEN multiplex kit	2.5	250			QIAGEN multiplex kit	2.5	250
SUM	4.5	450			SUM	4.5	450
H2O	0.5	50			H2O	0.5	50
TOTAL vol (ul)	5	500			TOTAL vol (ul)	5	500
annealing T 60C					annealing T 60C
Preparation for ABI:
PCR product dilution:	MP1 product	1 ul
	MP2 product	1 ul
	H2O	100 ul
To ABI plate:	diluted & pooled PCRs	1,5 ul
	Hidi+stand.	10 ul

## Sheet: AV EST Panel 5
primer conc. is 30pmol/ul						primer conc. is 30pmol/ul
		multiplex 1						multiplex 2
		reactions						reactions
Primers	Gen.Bank acc.no	1X	100X	conc pmol/ul		Primers	Gen.Bank acc.no	1X	100X	conc pmol/ul
EST40	CA053293	0.02	2	0.12		EST46	CA053162	0.05	5	0.3
EST53	CA058580	0.08	8	0.48		EST9	CA055301	0.05	5	0.3
EST74	CA059136	0.1	10	0.6		EST58	CA056586	0.03	3	0.18
EST6	CA058557	0.1	10	0.6		EST44	CA047944	0.05	5	0.3
EST70	CA062621	0.25	25	1.5		EST138	CB514761	0.05	5	0.3
HSP	BG934281	0.1	10	0.6		EST105	CA047718	0.04	4	0.24
EST101	CA048828	0.04	4	0.24
EST115	CA041953	0.04	4	0.24
sum		0.73				sum		0.27
PRIMERS		1.46	146			PRIMERS		0.54	54
DNA		1				DNA		1
QIAGEN multiplex kit		2.5	250			QIAGEN multiplex kit		2.5	250
SUM		4.96	496			SUM		4.04	404
H2O		0.04	4			H2O		0.96	96
TOTAL vol (ul)		5	500			TOTAL vol (ul)		5	500
annealing T 59C						annealing T 58C
Preparation for ABI:
PCR product dilution:		MP1 product	2 ul
		MP2 product	2 ul
		H2O	150 ul
To ABI plate:		diluted & pooled PCRs	1,5 ul
		Hidi+stand.	10 ul

## Sheet: AV EST Panel 2
primer conc. is 10pmol/ul						primer conc. is 25pmol/ul						primer conc. is 10pmol/ul
		multiplex 1						multiplex 2					PCR 3
		reactions						reactions					reactions
Primers	Gen.Bank acc.no	1X	100X	conc pmol/ul		Primers	Gen.Bank acc.no	1X	100X	conc pmol/ul		Primers	1X	100X	conc pmol/ul
EST22	CA769358	0.12	12	0.24		OMM1400		0.048	4.8	0.24		Ssa289	0.12	12	0.24
OMM1308		0.12	12	0.24		EST103	CA048302	0.096	9.6	0.48
EST141	CB514369	0.03	3	0.06		EST11	CA060208	0.048	4.8	0.24
OMM1120		0.12	12	0.24		EST127	CA038592	0.096	9.6	0.48
Omy1011UW		0.12	12	0.24		CTAX	BG935488	0.048	4.8	0.24
One108ADFG		0.24	24	0.48		Oc18		0.048	4.8	0.24
						OMM1105		0.096	9.6	0.48
sum		0.75				sum		0.48				sum	0.12
PRIMERS		1.5	150			PRIMERS		0.96	96			PRIMERS	0.24	24
DNA		1				DNA		1				DNA	1
QIAGEN multiplex kit		2.5	250			QIAGEN multiplex kit		2.5	250			QIAGEN multiplex kit	2.5	250
SUM		5	500			SUM		4.46	446			SUM	3.74	374
H2O		0	0			H2O		0.54	54			H2O	1.26	126
TOTAL vol (ul)		5	500			TOTAL vol (ul)		5	500			TOTAL vol (ul)	5	500
annealing T 56C						annealing T 58C						annealing T 53C
Preparation for ABI:
PCR product dilution:		MP1 product	2 ul
		MP2 product	2 ul
		PCR 3 product	3 ul
		H2O	150 ul
To ABI plate:		diluted & pooled PCRs	1,5 ul
		Hidi+stand.	10 ul

## Sheet: AV former M13 panel
primer conc. is 25pmol/ul					primer conc. is 25pmol/ul
	multiplex 1					multiplex 2
	reactions					reactions
Primers	1X	100X	conc pmol/ul		Primers	1X	100X	conc pmol/ul
Ssa4DIAS	0.05	5	0.25		OmyRGT13TUF	0.048	4.8	0.24
Omm1134	0.05	5	0.25		BHMS144	0.096	9.6	0.48
Omy7INRA	0.05	5	0.25		Omm1070	0.048	4.8	0.24
Omy272UOG	0.00875	0.875	0.04375		OMM1374	0.096	9.6	0.48
BHMS189	0.025	2.5	0.125		OmyTGR39TUF	0.048	4.8	0.24
One2ASC	0.1	10	0.5		Omm1121	0.048	4.8	0.24
Ssa406UOS	0.1	10	0.5		Omm1107	0.096	9.6	0.48
sum	0.38375				sum	0.48
PRIMERS	0.7675	76.75			PRIMERS	0.96	96
DNA	1				DNA	1
QIAGEN multiplex kit	2.5	250			QIAGEN multiplex kit	2.5	250
SUM	4.2675	426.75			SUM	4.46	446
H2O	0.7325	73.25			H2O	0.54	54
TOTAL vol (ul)	5	500			TOTAL vol (ul)	5	500
annealing T 59C					annealing T 58C
Preparation for ABI:
PCR product dilution:	MP1 product	2 ul
	MP2 product	2 ul
	H2O	100 ul
To ABI plate:	diluted & pooled PCRs	1,5 ul
	Hidi+stand.	10 ul
